# Supplementary material for: Antibody persistence and immunologic memory in children vaccinated with 4 doses of pneumococcal conjugate vaccines: Results from 2 long-term follow-up studies
Source: Hum Vaccin Immunother. 2016 Oct 13;13(3):661–75. doi: 10.1080/21645515.2016.1241919 (PMC5360132; doi:10.1080/21645515.2016.1241919)
Supplement: KHVI_A_1241919_Supplementary_material.zip [file khvi-13-03-1241919-s001.zip]

Archive with 4 entries (4 files):
- 2016HV0225R-s01.doc
- 2016HV0225R-s02.docx
- 2016HV0225R-s03.docx
- 2016HV0225R-s04.docx
